# Supplementary material for: Association of blaVIM-2, blaPDC-35, blaOXA-10, blaOXA-488 and blaVEB-9 β-Lactamase Genes with Resistance to Ceftazidime–Avibactam and Ceftolozane–Tazobactam in Multidrug-Resistant Pseudomonas aeruginosa
Source: Antibiotics (Basel). 2022 Jan 19;11(2):130. doi: 10.3390/antibiotics11020130 (PMC8868128; doi:10.3390/antibiotics11020130)
Supplement: Supplementary file 1 [file antibiotics-11-00130-s001.zip]

Archive with 1 entries (1 files):
- antibiotics-1489514-supplementary.pdf
